# Supplementary material for: The Food Matrix Protects Dark Chocolate Flavan-3-Ols and Onion Flavonols from Degradation During In Vitro Gastrointestinal Digestion
Source: Biology (Basel). 2025 Dec 31;15(1):88. doi: 10.3390/biology15010088 (PMC12784765; doi:10.3390/biology15010088)
Supplement: Supplementary file 1 [file biology-15-00088-s001.zip]

Archive with 1 entries (1 files):
- biology-4043139-supplementary.xlsx
