# Supplementary material for: The Food Matrix Protects Dark Chocolate Flavan-3-Ols and Onion Flavonols from Degradation During In Vitro Gastrointestinal Digestion
Source: Biology (Basel). 2025 Dec 31;15(1):88. doi: 10.3390/biology15010088 (PMC12784765; doi:10.3390/biology15010088)
Supplement: Supplementary file 1 [file biology-15-00088-s001.zip › biology-4043139-supplementary.xlsx]

## Sheet: Table_S1
Table S1. Mass spectrometry data of flavonols and flavan-3-ols identified in the red-skinned onion and dark chocolate, and characteristic of the standard compounds used for quantification
Compound	m/z	Fragments	Retention time (min)	Quantified as	Standard purity	Supplier
Flavonols
Morin	301.0353	151.0028; 178.9979; 121.0284; 107.0127; 65.0020; 63.0227; 83.0125; 93.0333; 169.0134; 139.0390; 117.0336	13.44	Morin	≥99%	Sigma-Aldrich (Milan, Italy)
Quercetin	301.0353	151.0028; 178.9979; 121.0284; 107.0127; 65.0020; 63.0227; 83.0125; 93.0333; 169.0134; 139.0390; 117.0337	16.35	Quercetin	≥95%	Sigma-Aldrich (Milan, Italy)
Isorhamnetin	315.0513	300,0287; 151,0025	19.04	Quercetin	≥95%	Sigma-Aldrich (Milan, Italy)
Quercetin-3-O-glucoside	463.0890	300.0277; 301.0356; 271.0251; 255.0301; 243.0299; 151.0028; 178.9979; 107.0127	11.58	Quercetin-3-O-glucoside	≥95%	Sigma-Aldrich (Milan, Italy)
Quercetin-4'-O-glucoside	463.0886	301.0357; 151.0028; 178.9979	13.41	Quercetin-4'-O-glucoside	≥99%	Extrasynthese (Genay, France)
Isorhamnetin-3-O-hexoside	477.1042	315.0511; 314.0435; 299.0198; 271.0249	13.11	Quercetin-3-O-glucoside	≥95%	Sigma-Aldrich (Milan, Italy)
Isorhamnetin-4'-O-hexoside	477.1045	271.0252; 299.0200; 314.0438; 315.0511	14.10	Quercetin-4'-O-glucoside	≥95%	Sigma-Aldrich (Milan, Italy)
Kaempferol-O-acetylhexoside	489.1044	284.0329; 285.0406; 255.0229; 227.0343	13.29	Quercetin-3-O-glucoside	≥95%	Sigma-Aldrich (Milan, Italy)
Quercetin-O-acetylhexoside isomer 1	505.0992	300.0277; 271.0251; 301.0356; 255.0300; 151.0028	12.45	Quercetin-3-O-glucoside	≥95%	Sigma-Aldrich (Milan, Italy)
Quercetin-O-acetylhexoside isomer 2	505.0992	300.0277; 271.0251; 301.0356; 255.0300; 151.0028	14.88	Quercetin-3-O-glucoside	≥95%	Sigma-Aldrich (Milan, Italy)
Kaempferol-O-hexoside-hexoside	609.1472	283.0251; 255.0302; 284.03489	10.14	Quercetin-3-O-glucoside	≥95%	Sigma-Aldrich (Milan, Italy)
Quercetin-3-O-glucoside-4'-O-glucoside	625.1420	299.0202; 271.0253; 301.0357; 463.0893	10.04	Quercetin-3-O-glucoside-4'-O-glucoside	≥98%	Extrasynthese (Genay, France)
Isorhamnetin-3-O-hexoside-4'-O-hexoside	639.1577	315.0514; 271.0261; 300.0285; 151.0028; 477.1042	10.48	Isorhamnetin-3-O-glucoside-4'-O-glucoside	≥98%	Extrasynthese (Genay, France)
Quercetin-O-hexoside-O-malonylhexoside	711.1428	301.0349; 300.0277; 463.0901; 271.0253; 255.0300; 151.0026	10.90	Quercetin-3-O-glucoside-4'-O-glucoside	≥98%	Extrasynthese (Genay, France)
Quercetin-O-hexoside-O-malonylhexoside	711.1428	301.0349; 300.0277; 463.0901; 271.0253; 255.0300; 151.0027	11.70	Quercetin-3-O-glucoside-4'-O-glucoside	≥98%	Extrasynthese (Genay, France)
Quercetin-tri-O-hexoside	787.1953	301.0359; 271.0253; 463.0894; 151.0028; 625.1420	6.96	Quercetin-3-O-glucoside-4'-O-glucoside	≥98%	Extrasynthese (Genay, France)
Flavan-3-ols
Catechin	289.0721	245.0820; 109.0283; 125.0235; 205.0499	7.93	Catechin	≥96%	Sigma-Aldrich (Milan, Italy)
Epicatechin	289.0721	245.0822; 109.0280; 125.0232	9.36	Epicatechin	≥98%	Sigma-Aldrich (Milan, Italy)
Gallocatechin	305.0666	125.0233; 137.0234; 179.0338; 167.0342; 165.0184; 109.0182	8.04	Gallocatechin	≥98%	Sigma-Aldrich (Milan, Italy)
(Epi)catechin-O-hexoside isomer 1	451.1252	289.0720; 245.0823; 109.0283; 125.0234	7.02	Epicatechin	≥98%	Sigma-Aldrich (Milan, Italy)
(Epi)catechin-O-hexoside isomer 2	451.1252	289.0720; 245.0823; 109.0283; 125.0235	7.47	Epicatechin	≥98%	Sigma-Aldrich (Milan, Italy)
(Epi)catechin-O-hexoside isomer 3	451.1252	289.0720; 245.0823; 109.0283; 125.0236	7.71	Epicatechin	≥98%	Sigma-Aldrich (Milan, Italy)
(Epi)catechin-C-hexoside isomer 1	451.1252	289.0720; 245.0823; 109.0283; 125.0237	8.16	Epicatechin	≥98%	Sigma-Aldrich (Milan, Italy)
(Epi)catechin-C-hexoside isomer 2	451.1252	289.0720; 245.0823; 109.0283; 125.0238	8.96	Epicatechin	≥98%	Sigma-Aldrich (Milan, Italy)
(Epi)catechin-C-hexoside isomer 3	451.1252	289.0720; 245.0823; 109.0283; 125.0239	9.79	Epicatechin	≥98%	Sigma-Aldrich (Milan, Italy)
Procyanidin-type A dimer isomer 1	575.1201	407.0805; 287.0559; 125.0203; 137.0235	11.03	Procyanidin B2	≥97%	Sigma-Aldrich (Milan, Italy)
Procyanidin-type A dimer isomer 2	575.1201	407.0805; 287.0559; 125.0203; 137.0236	12.06	Procyanidin B2	≥97%	Sigma-Aldrich (Milan, Italy)
Procyanidin-type A dimer isomer 3	575.1201	407.0805; 287.0559; 125.0203; 137.0237	12.99	Procyanidin B2	≥97%	Sigma-Aldrich (Milan, Italy)
Procyanidin-type B tetramer isomer 1	576.1284	125.0233; 289.0720; 407.0760; 287.0569	7.84	Procyanidin B2	≥97%	Sigma-Aldrich (Milan, Italy)
Procyanidin-type B tetramer isomer 2	576.1284	125.0233; 289.0720; 407.0760; 287.0569	8.94	Procyanidin B2	≥97%	Sigma-Aldrich (Milan, Italy)
Procyanidin-type B tetramer isomer 3	576.1284	125.0233; 289.0720; 407.0760; 287.0570	10.22	Procyanidin B2	≥97%	Sigma-Aldrich (Milan, Italy)
Procyanidin B2	577.1351	125.0233; 407.0765; 289.0723; 109.0285; 245.0820; 205.0672; 161.0236; 137.0234	7.30	Procyanidin B2	≥97%	Sigma-Aldrich (Milan, Italy)
Procyanidin-type B dimer isomer 1	577.1351	125.0233; 407.0765; 289.0723; 109.0285; 245.0820; 205.0672; 161.0236; 137.0234	8.24	Procyanidin B2	≥97%	Sigma-Aldrich (Milan, Italy)
Procyanidin B1	577.1351	125.0233; 407.0765; 289.0723; 109.0285; 245.0820; 205.0672; 161.0236; 137.0235	8.84	Procyanidin B1	≥90%	Sigma-Aldrich (Milan, Italy)
Procyanidin-type B dimer isomer 2	577.1351	125.0233; 407.0765; 289.0723; 109.0285; 245.0820; 205.0672; 161.0236; 137.0236	11.94	Procyanidin B2	≥97%	Sigma-Aldrich (Milan, Italy)
Procyanidin-type B pentamer	720.1605	125.0233; 289.0720; 407.0760; 287.0569	11.30	Procyanidin B2	≥97%	Sigma-Aldrich (Milan, Italy)
Procyanidin-type B trimer isomer 1	865.2001	125.0233; 289.0720; 407.0760; 287.0569	7.70	Procyanidin B2	≥97%	Sigma-Aldrich (Milan, Italy)
Procyanidin-type B trimer isomer 2	865.2001	125.0233; 289.0720; 407.0760; 287.0570	8.90	Procyanidin B2	≥97%	Sigma-Aldrich (Milan, Italy)
Procyanidin-type B trimer isomer 3	865.2001	125.0233; 289.0720; 407.0760; 287.0571	10.13	Procyanidin B2	≥97%	Sigma-Aldrich (Milan, Italy)
Procyanidin-type B trimer isomer 4	865.2001	125.0233; 289.0720; 407.0760; 287.0572	10.68	Procyanidin B2	≥97%	Sigma-Aldrich (Milan, Italy)
Hydroxybenzoic acids
Protocatechuic-O-hexoside	315.073	153.0185; 109.0284	4.54	Protocatechuic acid	≥97%	Sigma-Aldrich (Milan, Italy)
